# Supplementary material for: Predicting Volume of Distribution in Neonates: Performance of Physiologically Based Pharmacokinetic Modelling
Source: Pharmaceutics. 2023 Sep 19;15(9):2348. doi: 10.3390/pharmaceutics15092348 (PMC10536587; doi:10.3390/pharmaceutics15092348)
Supplement: Supplementary file 1 [file pharmaceutics-15-02348-s001.zip]

Archive with 1 entries (1 files):
- pharmaceutics-2598008-supplementary.pdf
